# Supplementary material for: The Relationship between AGAMOUS and Cytokinin Signaling in the Establishment of Carpeloid Features
Source: Plants (Basel). 2021 Apr 21;10(5):827. doi: 10.3390/plants10050827 (PMC8143136; doi:10.3390/plants10050827)
Supplement: Supplementary file 1 [file plants-10-00827-s001.zip]

Archive with 1 entries (1 files):
- plants-1138997-supplementary.pdf
